# Supplementary material for: Correlation between Expression Profiles of Key Signaling Genes in Colorectal Cancer Samples from Type 2 Diabetic and Non-Diabetic Patients
Source: Life (Basel). 2020 Sep 22;10(9):216. doi: 10.3390/life10090216 (PMC7555724; doi:10.3390/life10090216)
Supplement: Supplementary file 1 [file life-10-00216-s001.zip]

Archive with 5 entries (4 files):
- life-892598-supplementary- for XML/
- life-892598-supplementary- for XML/Supplementary Figure 1.pdf
- life-892598-supplementary- for XML/Supplementary Figure 2.pdf
- life-892598-supplementary- for XML/Supplementary-Figure S1 and S2.docx
- life-892598-supplementary- for XML/Supplementary-Tables S1 and S2.docx
